# Supplementary material for: A predominant enhancer co-amplified with the SOX2 oncogene is necessary and sufficient for its expression in squamous cancer
Source: Nat Commun. 2021 Dec 8;12:7139. doi: 10.1038/s41467-021-27055-4 (PMC8654995; doi:10.1038/s41467-021-27055-4)
Supplement: Supplementary file 4 — Source Data [file 41467_2021_27055_MOESM4_ESM.xlsx]

## Sheet: Figure 1
Figure 1d
Left: Glioma region			Right: Squamous region
Cancer_Type	Zscore		Cancer_Type	Zscore
LGG	3.58328		LUSC	3.29973
GBM	2.2649		ESSC	2.12238
LUSC	0.843076		CESC	1.20593
ESSC	0.65748		HNSC	1.04137
CESC	0.236118		BLCA	0.606214
SKCM	0.162133		UCEC	0.0537246
HNSC	-0.0474172		PRAD	-0.106751
BLCA	-0.229805		ESAD	-0.167233
ESAD	-0.243518		STAD	-0.1758
CHOL	-0.274841		LUAD	-0.284717
KIRP	-0.290728		LGG	-0.295626
PCPG	-0.34211		PCPG	-0.352463
MESO	-0.343776		SKCM	-0.361049
LIHC	-0.425085		BRCA	-0.399888
KIRC	-0.473768		GBM	-0.401725
PRAD	-0.482028		KIRP	-0.434873
ACC	-0.492173		CHOL	-0.480727
STAD	-0.506051		TGCT	-0.52892
BRCA	-0.553444		MESO	-0.595494
COAD	-0.571758		COAD	-0.645325
TGCT	-0.59543		KIRC	-0.737184
UCEC	-0.618599		LIHC	-0.742682
THCA	-0.627147		ACC	-0.750016
LUAD	-0.629311		THCA	-0.868886

## Sheet: Figure 3
Figure 3a
KYSE140
NC#1	e1	e2	e3	e4	e5
0	-74.4663	-14.4871	-5.98514	10.639	14.1454
0	-65.6604	-20.1203	-21.6947	5.37196	-24.7101
0	-66.8685	-10.2162	-28.4208	0.572832	15.4033
LK2
NC#1	e1	e2	e3	e4	e5
0	-92.035	-15.0188	-19.1004	7.13403	6.64629
0	-87.5428	-32.5141	-57.9854	-13.71	-21.2737
0	-83.9264	-32.5984	-53.7499	-8.33228	-14.4336
NCI-H520
NC#1	e1	e2	e3	e4	e5
0	-62.7586	-0.578194	-14.4986	-19.8064	-14.0889
0	-68.8627	17.4795	4.00404	38.4516	-29.0524
0	-60.0674	5.33374	-20.8122	5.52251	-33.7137
Figure 3b
KYSE140			KYSE70			TT			LK2			NCI-H520			HSC4
NC#1	e1.1	e1.2	NC#1	e1.1	e1.2	NC#1	e1.1	e1.2	NC#1	e1.1	e1.2	NC#1	e1.1	e1.2	NC#1	e1.1	e1.2
0	-78.1111	-76.6192	0	-57.7618	-41.5838	0	-73.0494	-67.8535	0	-83.0022	-84.8943	0	-72.6061	-83.0734	0	-77.2651	-71.4674
0	-62.7522	-56.2132	0	-81.6989	-67.4665	0	-76.8242	-79.1268	0	-80.4337	-81.4666	0	-54.5245	-68.2605	0	-66.0993	-66.4315
Figure 3c
CRISPRi	KYSE140				KYSE70					TT					LK2					NCI-H520					HSC4
MW (kDa)				MW(kDa)					MW(kDa)					MW(kDa)					MW(kDa)					MW(kDa)
Figure 3d
KYSE140
NC #1	NC #2	e1 #1	e1 #2
0.96146	1.02231	0.450304	0.505071
0.997972	0.924949	0.48073	0.462475
1.04057	1.03448	0.541582	0.559838
LK2
NC #1	NC #2	e1 #1	e1 #2
0.970588	1.0508	0.52139	0.585561
0.930481	0.954545	0.489305	0.513369
1.09893	1.14706	0.617647	0.681818
NCI-H520
NC #1	NC #2	e1 #1	e1 #2
1.11244	1.17703	0.0717703	0.172249
0.911483	0.889952	0.26555	0.337321
0.976077	1.01196	0.322967	0.279904
Figure 3e
Days	sg-NC#1										sg-e1#1
6	108.883	120.276	98.6234	127.017	114.735	90.8334	107.262	89.2133	118.565	95.2105	111.083	96.5888	82.5976	78.0925	109.745	103.455	108.564	97.6997	100.752	78.2922
10	126.937	126.217	112.68	144.152	159.534	104.089	136.88	153.252	230.579	166.557	138.568	108.489	92.6335	79.3882	111.649	81.1801	73.6873	95.8812	110.166	78.8628
13	176.668	200.956	129.435	173.301	241.571	109.918	241.811	220.409	251.449	234.788	187.173	107.14	121.462	87.8072	125.184	105.063	93.4528	89.3808	109.512	72.698
17	326.192	232.737	151.486	153.082	388.063	112.378	307.9	285.393	357.999	357.633	312.33	270.652	162.087	74.7175	181.931	135.651	108.518	89.8175	155.659	86.7518

## Sheet: Figure 4
Figure 4e
KYSE140
AAVS1	SOX (1st)	STAT (1st)	EHF (1st)	EHF (2nd)	ZNF148	SOX (2nd)	AP1	RUNX	STAT (2nd)	RELA	ZNF263	SNAIL	TCF	Combined
1	0.568554	0.933157	0.73581	0.831122	0.909835	0.383497	0.390922	0.796025	0.553469	0.932173	1.09935	0.761422	1.08504	0.234881
1	0.688804	0.727063	0.715502	0.686929	0.721832	0.584516	0.36416	0.658889	0.680438	0.938413	0.96241	0.939194	1.13258	0.224563
LK2
AAVS1	SOX (1st)	STAT (1st)	EHF (1st)	EHF (2nd)	ZNF148	SOX (2nd)	AP1	RUNX	STAT (2nd)	RELA	ZNF263	SNAIL	TCF	Combined
1	0.928372	0.858436	0.976609	0.88514	0.791048	0.512301	0.395514	1.06582	0.613652	1.04009	0.910805	0.257248	0.26209	0.0588301
1	0.793499	0.910198	1.00171	1.00151	1.37143	0.377941	0.268219	1.04051	1.36845	0.769226	0.946774	0.185537	0.164218	0.0703575
Figure 4f
KYSE140
Enhs	AAVS1		Combined
e1	43.6411	34.0363	15.5046	6.30401
e2	8.70114	8.03452	4.33075	3.50934
e3	15.4627	13.8017	3.83047	3.21455
e4	17.7183	9.38531	2.47565	2.33899
e5	6.41607	5.85732	4.04232	2.67695
LK2
Enhs	AAVS1		Combined
e1	8.95462	8.36076	0.555222	0.412412
e2	3.82192	3.53033	2.0311	1.7849
e3	5.33186	5.28884	2.33721	1.8191
e4	5.60085	6.03026	1.35789	1.24019
e5	5.4647	5.12207	1.33626	1.16643

## Sheet: Figure 5
Figure 5d
Cell lines	0.1μM		0.5 μM
KYSE140	-82.591	-85.0437	-95.8198	-95.1166
KYSE70	-29.1719	-56.3241	-68.759	-59.7482
TT	-40.4841	-47.9235	-95.3927	-96.3306
LK2	-61.032	-67.3777	-88.8181	-89.9651
NCI-H520	-57.2175	-65.4862	-81.2487	-78.0802
HSC4	-88.8819	-86.9291	-97.1749	-97.9365
Figure 5e
DMSO	2 hrs	6 hrs
1	0.686993	0.0513409
1	0.610047	0.0528822
Figure 5f
DMSO	2 hrs
1	0.149462
1	0.0918687

## Sheet: Figure 6
Figure 6a
RERFLCAI
NC#1	e1 #1	e1 #3
1	11.0428	9.13918
1	6.09637	6.97879
SKMES1
NC#1	e1 #1	e1 #3
1	90.5395	152.207
1	168.556	172.04
TE1
NC#1	e1 #1	e1 #3
1	19.9685	35.2809
1	21.8002	30.5934
Figure 6b
CRISPRa in SKMES1
MW (kDa)

## Sheet: Figure S3
Figure S3b
Expression
KYSE140	KYSE70	TT	TE10	LK2	NCI-H520	HSC4	TE1	CALU1	SKMES1	RERFLCAI
7.58331	6.71026	6.94005	6.15056	7.86691	8.28425	6.03848	0.443607	0.0840643	1.50589	0.0840643
Copy number
KYSE140	KYSE70	TT	TE10	LK2	NCI-H520	HSC4	TE1	CALU1	SKMES1	RERFLCAI
2.0376	1.543	1.0147	2.1571	0.5938	0.733	0.1485	0.2351	0.0414	0.2399	0.3449

## Sheet: Figure S4
Figure S4a
sg-NC#1
NC	e1	e2	e3	e4	e5
0.582887	0.983447	0.425964	0.785928	0.486692	0.540827
0.550513	0.636425	0.449697	0.926891	0.603709	0.350252
sg-e1
NC	e1	e2	e3	e4	e5
2.45314	221.928	4.03855	2.19194	2.23419	1.90377
1.82059	293.563	3.58442	2.81142	2.9694	2.64702
sg-e2
NC	e1	e2	e3	e4	e5
1.91835	1.04561	1164.27	29.5679	3.89502	2.7751
1.94746	1.77927	1791.19	56.9464	6.90524	3.88734
sg-e3
NC	e1	e2	e3	e4	e5
2.40593	2.47255	3.23405	460.182	19.7192	5.9622
2.30547	3.08008	4.04316	503.287	22.5485	6.47062
sg-e4
NC	e1	e2	e3	e4	e5
0.894598	2.00102	1.27461	6.53631	105.028	27.319
1.02284	2.55132	1.28599	5.50282	94.3244	32.2047
sg-e5
NC	e1	e2	e3	e4	e5
1.98633	2.78111	1.50322	1.64552	12.3129	759.001
2.10873	3.8985	1.48695	2.0771	13.2047	1012.79
Figure S4b
MW(kDa)	Phenotype-rescue assay in KYSE140
							sg-NC#1			sg-e1#1
						SOX2 DOX -	0.955137	1.00724	1.03763	0.499276	0.555716	0.573082
						SOX2 DOX +	0.961694	1.05847	0.979839	0.816532	0.846774	0.889113
Figure S4c
	CRISPR-mediated SOX2 knockout in KYSE140
MW (kDa)

## Sheet: Figure S5
Figure S5a
KYSE140	FXR1	SOX2-OT	SOX2	LINC01206	ATP11B
e1	14	17	449	240	21	N.S. = no significant loops
e2-3	24	15	582	323	22
e4-5	13	N.S.	307	274	8
e6-8	16	7	347	Promoter	N.S.
TT	FXR1	SOX2-OT	SOX2	LINC01206	ATP11B
e1	N.S.	N.S.	61	10	N.S.
e2-3	N.S.	N.S.	97	34	5
e4-5	N.S.	N.S.	17	N.S.	N.S.
e6-8	N.S.	N.S.	29	Promoter	N.S.
LK2	FXR1	SOX2-OT	SOX2	LINC01206	ATP11B
e1	N.S.	N.S.	24	8	N.S.
e2-3	N.S.	N.S.	49	13	N.S.
e4-5	N.S.	N.S.	34	22	N.S.
e6-8	N.S.	N.S.	14	Promoter	N.S.
NCI-H520	FXR1	SOX2-OT	SOX2	LINC01206	ATP11B
e1	N.S.	N.S.	385	71	N.S.
e2-3	N.S.	N.S.	488	96	N.S.
e4-5	6	7	801	262	5
e6-8	N.S.	N.S.	169	Promoter	N.S.
KYSE70	FXR1	SOX2-OT	SOX2	LINC01206	ATP11B
e1	N.S.	N.S.	138	50	N.S.
e2-3	9	N.S.	162	78	N.S.
e4-5	N.S.	N.S.	40	62	N.S.
e6-8	N.S.	N.S.	54	Promoter	N.S.
Figure S5b
	FXR1			SOX2-OT			SOX2			LINC01206			ATP11B
e1	13.7522	4.82196	21.5403	-76.1203	-68.2495	-86.6258	-68.2837	-73.1198	-61.6284	-31.8701	-17.5267	-18.7544	-4.92482	2.7055	22.8722
e2	1.53811	-4.14672	-1.11495	-23.8672	-6.49211	-32.0981	-15.619	-14.9223	-10.2143	-17.4054	-25.8778	-34.6776	-20.3292	-8.57963	10.0277
e3	-4.49731	15.0014	2.06519	-24.5736	-22.1422	-16.1345	-23.653	-10.5598	-9.86116	-24.5799	-1.42618	-27.5964	-8.68589	-6.84368	8.2777
e4	-3.00687	28.3479	-1.14709	17.8949	29.289	3.47878	3.30071	28.4581	19.349	-31.9255	-13.2546	-1.79089	-7.91161	9.30354	1.65211
e5	-2.34711	19.3654	-9.16759	-6.1224	31.2196	6.17523	9.90081	15.5515	0.522023	-15.8075	-27.634	-21.1758	-10.8726	-9.59973	-3.28137
e6	3.20642	-9.56991	-2.72134	-11.2752	-9.39832	2.15236	-3.12078	-16.4026	12.7226	-51.3322	-57.5875	-38.6976	4.2799	-21.133	4.97842
e7	16.2862	4.29302	-8.28926	-4.56876	-8.01779	11.8033	0.82143	-7.79174	10.5614	-44.9297	-59.312	-53.6825	-3.96359	4.22645	-10.0412
e8	18.5913	4.2911	6.44216	18.9303	0.195752	4.55941	7.21912	-26.5102	14.8158	-36.6918	-53.754	-42.5925	-3.99322	5.8624	1.15978
Figure S5c
	SOX2 DOX -			SOX2 DOX +
SOX2 (3'UTR)	-72.2494	-69.8286	-56.0181	-49.8823	-63.3624	-59.7019
SOX2 OT	-78.7994	-83.8012	-77.9191	-10.4098	-21.0217	-27.679

## Sheet: Figure S7
Figure S7c
	SOX2 DOX -			SOX2 DOX +
e1	-90.3669	-76.9094	-81.2017	-84.2526	-77.0852	-78.2464
e2	-62.5681	-75.5528	-77.484	-43.5489	-59.1573	-54.613
e3	-61.1821	-70.1936	-66.0505	-37.2931	-48.1	-48.1729
e4	-66.3873	-80.6975	-80.1627	-14.8588	-28.0684	-36.0246
e5	-52.0695	-71.4394	-63.1489	-21.2755	-36.4769	-36.5842
e6	-74.7247	-80.8537	-82.0165	15.6752	15.024	-18.3501
e7	-67.232	-75.8055	-76.2163	15.9243	19.4208	1.81087

## Sheet: Figure S8
Figure S8b
SOX2 ChIP-qPCR
AAVS1	SOX (2nd)
29.201	13.0255
30.2494	11.3746
FOSL1 ChIP-qPCR
AAVS1	AP1
23.2085	3.14772
21.4172	4.25549
Figure S8c
AAVS1	prom#1	prom#2	e1 (2nd)	e3	e4	e5	e6	e7	e8
1	0.698364	0.821986	0.442118	0.801135	0.96854	0.873265	0.894899	0.9122	0.966053
1	0.825156	0.919212	0.469813	0.962674	1.25343	0.901717	1.03355	0.856012	1.08179
1	0.918451	0.852399	0.381804	0.83111	0.98641	0.880576	1.11507	0.844967	0.965838

[truncated: 2 more sheets: Figure S9, Figure S10]
